# Supplementary material for: Plastome-based backbone phylogeny of East Asian Phedimus (Subgenus Aizoon: Crassulaceae), with special emphasis on Korean endemics
Source: Front Plant Sci. 2023 Mar 14;14:1089165. doi: 10.3389/fpls.2023.1089165 (PMC10043388; doi:10.3389/fpls.2023.1089165)
Supplement: Supplementary file 3 [file Table_2.xlsx]

## Sheet: Supplementary Table 3
Supplementary Table 2. Complete plastome pairwise Kimura two-parameter distances (%) among species of Phedimus.
Taxa	1	2	3	4	5	6	7	8	9	10	11	12	13	14	15	16	17	18	19
1. P. aizoon_OP344958	–
2. P. aizoon_OP344959	0.000859776	–
3. P. aizoon_var._floribundus_OP344945	0.00127621	0.00146368	–
4. P. ellacombeanus_OP344955	0.00300682	0.00318779	0.00300678	–
5. P. ellacombeanus_OP344956	0.00107486	0.00124838	0.00140806	0.00304852	–
6. P. ellacombeanus_OP344957	0.0011165	0.00129003	0.00143583	0.00309027	0.000304956	–
7. P. kamtschaticus_OP344954	0.00293729	0.00310434	0.00293725	0.000249498	0.00307636	0.0031042	–
8. P. kurilensis_OP344953	0.00301384	0.00318091	0.0030138	0.000332682	0.00315292	0.00318076	8.31572e-05	–
9. P. latiovalifolius_OP344952	0.000852821	0.00106098	0.00147754	0.00320165	0.00128307	0.00132471	0.0031321	0.00320868	–
10. P. litoralis_OP344951	0.000166323	0.000956895	0.00137338	0.0031042	0.00117201	0.00121365	0.00303466	0.00311122	0.000949942	–
11. P. middendorffianus_OP344949	0.00101935	0.00120674	0.00134558	0.00305545	0.000894423	0.000880547	0.00299286	0.00306942	0.00122754	0.00111649	–
12. P. middendorffianus_OP344950	0.00131777	0.00149134	0.0016858	0.00329206	0.00113034	0.0011581	0.00330599	0.00338258	0.00152604	0.00141495	0.00117198	–
13. P. selskianus_OP344948	0.000180184	0.000873646	0.00130397	0.00292336	0.000991595	0.00103323	0.00295119	0.00302774	0.000866692	0.000277225	0.0010471	0.00124836	–
14. P. sikokianus_OP344947	0.00358454	0.00377261	0.00359842	0.00375846	0.00371675	0.00374461	0.00370973	0.00378636	0.00377951	0.003682	0.00366104	0.0039396	0.00358453	–
15. P. takesimensis_MZ707524	0.000658609	0.000922228	0.00135953	0.00306253	0.00115815	0.00119979	0.002993	0.00306956	0.00091527	0.000755704	0.00108875	0.0013872	0.000672476	0.0036542	–
16. P. takesimensis_MZ707525	0.000616993	0.000894469	0.00133175	0.0030486	0.00113038	0.00117202	0.00297907	0.00305563	0.000887513	0.000714083	0.00106099	0.0013386	0.00064473	0.00364026	0.000194048	–
17. P. takesimensis_MZ707526	0.000714087	0.000963848	0.00141505	0.00302081	0.00121366	0.00124143	0.00293041	0.00300697	0.000970766	0.00081119	0.00114426	0.00142885	0.000727956	0.00372382	0.000263362	0.000249498	–
18. P. takesimensis_NC_026065	0.00127612	0.00152608	0.00197069	0.00368903	0.00176914	0.00179692	0.00360552	0.00368215	0.00152606	0.0013733	0.00168579	0.00198448	0.00129	0.00425332	0.000825051	0.000811174	0.000838921	–
19. P. zokuriensis_OP344946	0.00107486	0.00126226	0.00140806	0.00304852	0.000277227	0.000263362	0.00307635	0.00315292	0.00128306	0.001172	0.000894422	0.00113034	0.000991593	0.00370282	0.00115815	0.00113038	0.00121366	0.00176913	–
