# Supplementary material for: Plastome-based backbone phylogeny of East Asian Phedimus (Subgenus Aizoon: Crassulaceae), with special emphasis on Korean endemics
Source: Front Plant Sci. 2023 Mar 14;14:1089165. doi: 10.3389/fpls.2023.1089165 (PMC10043388; doi:10.3389/fpls.2023.1089165)
Supplement: Supplementary file 4 [file Table_3.xlsx]

## Sheet: Supplementary Table 3
	Supplementary Table 3. nrDNA ITS pairwise Kimura two-parameter distances (%) among species of genus Phedimus.
Subg.	Taxa	1	2	3	4	5	6	7	8	9	10	11	12	13	14	15	16	17	18	19	20	21	22	23	24	25	26	27	28	29	30	31	32	33	34	35	36	37	38	39	40	41	42	43	44	45	46	47	48
Subg. Aizoon	1. P. aizoon_OP346879	–
	2. P. aizoon_OP346932	0	–
	3. P. aizoon_OP346880	0	0	–
	4. P. aizoon_OP346892	0	0	0	–
	5. P. aizoon_OP346895	0	0	0	0	–
	6. P. aizoon_OP346893	0	0	0	0	0	–
	7. P. aizoon_OP346894	0	0	0	0	0	0	–
	8. P. aizoon_OP346896	0	0	0	0	0	0	0	–
	9. P. aizoon_OP346920	0	0	0	0	0	0	0	0	–
	10. P. aizoon_OP346926	0	0	0	0	0	0	0	0	0	–
	11. P. aizoon_OP346928	0	0	0	0	0	0	0	0	0	0	–
	12. P. aizoon_OP346881	0	0	0	0	0	0	0	0	0	0	0	–
	13. P. aizoon_OP346931	0	0	0	0	0	0	0	0	0	0	0	0	–
	14. P. aizoon_OP346897	0	0	0	0	0	0	0	0	0	0	0	0	0	–
	15. P. aizoon_OP346911	0	0	0	0	0	0	0	0	0	0	0	0	0	0	–
	16. P. aizoon_OP346912	0	0	0	0	0	0	0	0	0	0	0	0	0	0	0	–
	17. P. aizoon_OP346913	0	0	0	0	0	0	0	0	0	0	0	0	0	0	0	0	–
	18. P. aizoon_OP346914	0	0	0	0	0	0	0	0	0	0	0	0	0	0	0	0	0	–
	19. P. ellacombeanus_OP346929	0	0	0	0	0	0	0	0	0	0	0	0	0	0	0	0	0	0	–
	20. P. ellacombeanus_OP346930	0	0	0	0	0	0	0	0	0	0	0	0	0	0	0	0	0	0	0	–
	21. P. ellacombeanus_OP346888	0	0	0	0	0	0	0	0	0	0	0	0	0	0	0	0	0	0	0	0	–
	22. P. ellacombeanus_OP346889	0	0	0	0	0	0	0	0	0	0	0	0	0	0	0	0	0	0	0	0	0	–
	23. P. ellacombeanus_OP346882	0	0	0	0	0	0	0	0	0	0	0	0	0	0	0	0	0	0	0	0	0	0	–
	24. P. ellacombeanus_OP346883	0	0	0	0	0	0	0	0	0	0	0	0	0	0	0	0	0	0	0	0	0	0	0	–
	25. P. ellacombeanus_OP346910	0.0145996	0.0145996	0.0145996	0.0145996	0.0145996	0.0145996	0.0145996	0.0145996	0.0145996	0.0145996	0.0145996	0.0145996	0.0145996	0.0145996	0.0145996	0.0145996	0.0145996	0.0145996	0.0145996	0.0145996	0.0145996	0.0145996	0.0145996	0.0145996	–
	26. P. ellacombeanus_OP346944	0	0	0	0	0	0	0	0	0	0	0	0	0	0	0	0	0	0	0	0	0	0	0	0	0.0145996	–
	27. P. ellacombeanus_OP346945	0	0	0	0	0	0	0	0	0	0	0	0	0	0	0	0	0	0	0	0	0	0	0	0	0.0145996	0	–
	28. P. hybridus_AM039908.1	0.0145996	0.0145996	0.0145996	0.0145996	0.0145996	0.0145996	0.0145996	0.0145996	0.0145996	0.0145996	0.0145996	0.0145996	0.0145996	0.0145996	0.0145996	0.0145996	0.0145996	0.0145996	0.0145996	0.0145996	0.0145996	0.0145996	0.0145996	0.0145996	0.0296383	0.0145996	0.0145996	–
	29. P. hybridus_KF454063.1	0.0145996	0.0145996	0.0145996	0.0145996	0.0145996	0.0145996	0.0145996	0.0145996	0.0145996	0.0145996	0.0145996	0.0145996	0.0145996	0.0145996	0.0145996	0.0145996	0.0145996	0.0145996	0.0145996	0.0145996	0.0145996	0.0145996	0.0145996	0.0145996	0.0296383	0.0145996	0.0145996	0	–
	30. P. hybridus_KF454064.1	0.0145996	0.0145996	0.0145996	0.0145996	0.0145996	0.0145996	0.0145996	0.0145996	0.0145996	0.0145996	0.0145996	0.0145996	0.0145996	0.0145996	0.0145996	0.0145996	0.0145996	0.0145996	0.0145996	0.0145996	0.0145996	0.0145996	0.0145996	0.0145996	0.0296383	0.0145996	0.0145996	0	0	–
	31. P. hybridus_KF454065.1	0.0145996	0.0145996	0.0145996	0.0145996	0.0145996	0.0145996	0.0145996	0.0145996	0.0145996	0.0145996	0.0145996	0.0145996	0.0145996	0.0145996	0.0145996	0.0145996	0.0145996	0.0145996	0.0145996	0.0145996	0.0145996	0.0145996	0.0145996	0.0145996	0.0296383	0.0145996	0.0145996	0	0	0	–
	32. P. kamtschaticus_OP346927	0	0	0	0	0	0	0	0	0	0	0	0	0	0	0	0	0	0	0	0	0	0	0	0	0.0145996	0	0	0.0145996	0.0145996	0.0145996	0.0145996	–
	33. P. kamtschaticus_OP346884	0	0	0	0	0	0	0	0	0	0	0	0	0	0	0	0	0	0	0	0	0	0	0	0	0.0145996	0	0	0.0145996	0.0145996	0.0145996	0.0145996	0	–
	34. P. kamtschaticus_OP346885	0	0	0	0	0	0	0	0	0	0	0	0	0	0	0	0	0	0	0	0	0	0	0	0	0.0145996	0	0	0.0145996	0.0145996	0.0145996	0.0145996	0	0	–
	35. P. kamtschaticus_OP346890	0	0	0	0	0	0	0	0	0	0	0	0	0	0	0	0	0	0	0	0	0	0	0	0	0.0145996	0	0	0.0145996	0.0145996	0.0145996	0.0145996	0	0	0	–
	36. P. kamtschaticus_OP346891	0	0	0	0	0	0	0	0	0	0	0	0	0	0	0	0	0	0	0	0	0	0	0	0	0.0145996	0	0	0.0145996	0.0145996	0.0145996	0.0145996	0	0	0	0	–
	37. P. kamtschaticus_OP346886	0	0	0	0	0	0	0	0	0	0	0	0	0	0	0	0	0	0	0	0	0	0	0	0	0.0145996	0	0	0.0145996	0.0145996	0.0145996	0.0145996	0	0	0	0	0	–
	38. P. kamtschaticus_OP346887	0	0	0	0	0	0	0	0	0	0	0	0	0	0	0	0	0	0	0	0	0	0	0	0	0.0145996	0	0	0.0145996	0.0145996	0.0145996	0.0145996	0	0	0	0	0	0	–
	39. P. kamtschaticus_OP346933	0	0	0	0	0	0	0	0	0	0	0	0	0	0	0	0	0	0	0	0	0	0	0	0	0.0145996	0	0	0.0145996	0.0145996	0.0145996	0.0145996	0	0	0	0	0	0	0	–
	40. P. kamtschaticus_OP346934	0	0	0	0	0	0	0	0	0	0	0	0	0	0	0	0	0	0	0	0	0	0	0	0	0.0145996	0	0	0.0145996	0.0145996	0.0145996	0.0145996	0	0	0	0	0	0	0	0	–
	41. P. kamtschaticus_OP346935	0	0	0	0	0	0	0	0	0	0	0	0	0	0	0	0	0	0	0	0	0	0	0	0	0.0145996	0	0	0.0145996	0.0145996	0.0145996	0.0145996	0	0	0	0	0	0	0	0	0	–
	42. P. kamtschaticus_OP346942	0	0	0	0	0	0	0	0	0	0	0	0	0	0	0	0	0	0	0	0	0	0	0	0	0.0145996	0	0	0.0145996	0.0145996	0.0145996	0.0145996	0	0	0	0	0	0	0	0	0	0	–
	43. P. kamtschaticus_OP346936	0	0	0	0	0	0	0	0	0	0	0	0	0	0	0	0	0	0	0	0	0	0	0	0	0.0145996	0	0	0.0145996	0.0145996	0.0145996	0.0145996	0	0	0	0	0	0	0	0	0	0	0	–
	44. P. kamtschaticus_OP346937	0	0	0	0	0	0	0	0	0	0	0	0	0	0	0	0	0	0	0	0	0	0	0	0	0.0145996	0	0	0.0145996	0.0145996	0.0145996	0.0145996	0	0	0	0	0	0	0	0	0	0	0	0	–
	45. P. kamtschaticus_OP346938	0	0	0	0	0	0	0	0	0	0	0	0	0	0	0	0	0	0	0	0	0	0	0	0	0.0145996	0	0	0.0145996	0.0145996	0.0145996	0.0145996	0	0	0	0	0	0	0	0	0	0	0	0	0	–
	46. P. kamtschaticus_OP346940	0	0	0	0	0	0	0	0	0	0	0	0	0	0	0	0	0	0	0	0	0	0	0	0	0.0145996	0	0	0.0145996	0.0145996	0.0145996	0.0145996	0	0	0	0	0	0	0	0	0	0	0	0	0	0	–
	47. P. kamtschaticus_OP346941	0	0	0	0	0	0	0	0	0	0	0	0	0	0	0	0	0	0	0	0	0	0	0	0	0.0145996	0	0	0.0145996	0.0145996	0.0145996	0.0145996	0	0	0	0	0	0	0	0	0	0	0	0	0	0	0	–
	48. P. kamtschaticus_OP346943	0	0	0	0	0	0	0	0	0	0	0	0	0	0	0	0	0	0	0	0	0	0	0	0	0.0145996	0	0	0.0145996	0.0145996	0.0145996	0.0145996	0	0	0	0	0	0	0	0	0	0	0	0	0	0	0	0	–
	49. P. kamtschaticus_OP346939	0	0	0	0	0	0	0	0	0	0	0	0	0	0	0	0	0	0	0	0	0	0	0	0	0.0145996	0	0	0.0145996	0.0145996	0.0145996	0.0145996	0	0	0	0	0	0	0	0	0	0	0	0	0	0	0	0	0
	50. P. kurilensis_OP346946	0.0072465	0.0072465	0.0072465	0.0072465	0.0072465	0.0072465	0.0072465	0.0072465	0.0072465	0.0072465	0.0072465	0.0072465	0.0072465	0.0072465	0.0072465	0.0072465	0.0072465	0.0072465	0.0072465	0.0072465	0.0072465	0.0072465	0.0072465	0.0072465	0.0220624	0.0072465	0.0072465	0.0220624	0.0220624	0.0220624	0.0220624	0.0072465	0.0072465	0.0072465	0.0072465	0.0072465	0.0072465	0.0072465	0.0072465	0.0072465	0.0072465	0.0072465	0.0072465	0.0072465	0.0072465	0.0072465	0.0072465	0.0072465
	51. P. latiovalifolium_OP346925	0	0	0	0	0	0	0	0	0	0	0	0	0	0	0	0	0	0	0	0	0	0	0	0	0.0145996	0	0	0.0145996	0.0145996	0.0145996	0.0145996	0	0	0	0	0	0	0	0	0	0	0	0	0	0	0	0	0
	52. P. latiovalifolium_OP346900	0	0	0	0	0	0	0	0	0	0	0	0	0	0	0	0	0	0	0	0	0	0	0	0	0.0145996	0	0	0.0145996	0.0145996	0.0145996	0.0145996	0	0	0	0	0	0	0	0	0	0	0	0	0	0	0	0	0
	53. P. latiovalifolium_OP346901	0	0	0	0	0	0	0	0	0	0	0	0	0	0	0	0	0	0	0	0	0	0	0	0	0.0145996	0	0	0.0145996	0.0145996	0.0145996	0.0145996	0	0	0	0	0	0	0	0	0	0	0	0	0	0	0	0	0
	54. P. latiovalifolium_OP346907	0	0	0	0	0	0	0	0	0	0	0	0	0	0	0	0	0	0	0	0	0	0	0	0	0.0145996	0	0	0.0145996	0.0145996	0.0145996	0.0145996	0	0	0	0	0	0	0	0	0	0	0	0	0	0	0	0	0
	55. P. latiovalifolium_OP346908	0	0	0	0	0	0	0	0	0	0	0	0	0	0	0	0	0	0	0	0	0	0	0	0	0.0145996	0	0	0.0145996	0.0145996	0.0145996	0.0145996	0	0	0	0	0	0	0	0	0	0	0	0	0	0	0	0	0
	56. P. latiovalifolium_OP346902	0	0	0	0	0	0	0	0	0	0	0	0	0	0	0	0	0	0	0	0	0	0	0	0	0.0145996	0	0	0.0145996	0.0145996	0.0145996	0.0145996	0	0	0	0	0	0	0	0	0	0	0	0	0	0	0	0	0
	57. P. latiovalifolium_OP346903	0	0	0	0	0	0	0	0	0	0	0	0	0	0	0	0	0	0	0	0	0	0	0	0	0.0145996	0	0	0.0145996	0.0145996	0.0145996	0.0145996	0	0	0	0	0	0	0	0	0	0	0	0	0	0	0	0	0
	58. P. latiovalifolium_OP346904	0	0	0	0	0	0	0	0	0	0	0	0	0	0	0	0	0	0	0	0	0	0	0	0	0.0145996	0	0	0.0145996	0.0145996	0.0145996	0.0145996	0	0	0	0	0	0	0	0	0	0	0	0	0	0	0	0	0
	59. P. latiovalifolium_OP346905	0	0	0	0	0	0	0	0	0	0	0	0	0	0	0	0	0	0	0	0	0	0	0	0	0.0145996	0	0	0.0145996	0.0145996	0.0145996	0.0145996	0	0	0	0	0	0	0	0	0	0	0	0	0	0	0	0	0
	60. P. latiovalifolium_OP346909	0	0	0	0	0	0	0	0	0	0	0	0	0	0	0	0	0	0	0	0	0	0	0	0	0.0145996	0	0	0.0145996	0.0145996	0.0145996	0.0145996	0	0	0	0	0	0	0	0	0	0	0	0	0	0	0	0	0
	61. P. latiovalifolium_OP346906	0	0	0	0	0	0	0	0	0	0	0	0	0	0	0	0	0	0	0	0	0	0	0	0	0.0145996	0	0	0.0145996	0.0145996	0.0145996	0.0145996	0	0	0	0	0	0	0	0	0	0	0	0	0	0	0	0	0
	62. P. latiovalifolium_OP346915	0	0	0	0	0	0	0	0	0	0	0	0	0	0	0	0	0	0	0	0	0	0	0	0	0.0145996	0	0	0.0145996	0.0145996	0.0145996	0.0145996	0	0	0	0	0	0	0	0	0	0	0	0	0	0	0	0	0
	63. P. latiovalifolium_OP346916	0	0	0	0	0	0	0	0	0	0	0	0	0	0	0	0	0	0	0	0	0	0	0	0	0.0145996	0	0	0.0145996	0.0145996	0.0145996	0.0145996	0	0	0	0	0	0	0	0	0	0	0	0	0	0	0	0	0
	64. P. latiovalifolium_OP346919	0	0	0	0	0	0	0	0	0	0	0	0	0	0	0	0	0	0	0	0	0	0	0	0	0.0145996	0	0	0.0145996	0.0145996	0.0145996	0.0145996	0	0	0	0	0	0	0	0	0	0	0	0	0	0	0	0	0
	65. P. latiovalifolium_OP346917	0	0	0	0	0	0	0	0	0	0	0	0	0	0	0	0	0	0	0	0	0	0	0	0	0.0145996	0	0	0.0145996	0.0145996	0.0145996	0.0145996	0	0	0	0	0	0	0	0	0	0	0	0	0	0	0	0	0
	66. P. latiovalifolium_OP346918	0	0	0	0	0	0	0	0	0	0	0	0	0	0	0	0	0	0	0	0	0	0	0	0	0.0145996	0	0	0.0145996	0.0145996	0.0145996	0.0145996	0	0	0	0	0	0	0	0	0	0	0	0	0	0	0	0	0
	67. P. litoralis_OP346898	0	0	0	0	0	0	0	0	0	0	0	0	0	0	0	0	0	0	0	0	0	0	0	0	0.0145996	0	0	0.0145996	0.0145996	0.0145996	0.0145996	0	0	0	0	0	0	0	0	0	0	0	0	0	0	0	0	0
	68. P. litoralis_OP346899	0	0	0	0	0	0	0	0	0	0	0	0	0	0	0	0	0	0	0	0	0	0	0	0	0.0145996	0	0	0.0145996	0.0145996	0.0145996	0.0145996	0	0	0	0	0	0	0	0	0	0	0	0	0	0	0	0	0
	69. P. middendorffianus_OP346947	0.0072465	0.0072465	0.0072465	0.0072465	0.0072465	0.0072465	0.0072465	0.0072465	0.0072465	0.0072465	0.0072465	0.0072465	0.0072465	0.0072465	0.0072465	0.0072465	0.0072465	0.0072465	0.0072465	0.0072465	0.0072465	0.0072465	0.0072465	0.0072465	0.0220624	0.0072465	0.0072465	0.0220624	0.0220624	0.0220624	0.0220624	0.0072465	0.0072465	0.0072465	0.0072465	0.0072465	0.0072465	0.0072465	0.0072465	0.0072465	0.0072465	0.0072465	0.0072465	0.0072465	0.0072465	0.0072465	0.0072465	0.0072465
	70. P. middendorffianus_OP346951	0.0072465	0.0072465	0.0072465	0.0072465	0.0072465	0.0072465	0.0072465	0.0072465	0.0072465	0.0072465	0.0072465	0.0072465	0.0072465	0.0072465	0.0072465	0.0072465	0.0072465	0.0072465	0.0072465	0.0072465	0.0072465	0.0072465	0.0072465	0.0072465	0.0220624	0.0072465	0.0072465	0.0220624	0.0220624	0.0220624	0.0220624	0.0072465	0.0072465	0.0072465	0.0072465	0.0072465	0.0072465	0.0072465	0.0072465	0.0072465	0.0072465	0.0072465	0.0072465	0.0072465	0.0072465	0.0072465	0.0072465	0.0072465
	71. P. middendorffianus_OP346948	0.0072465	0.0072465	0.0072465	0.0072465	0.0072465	0.0072465	0.0072465	0.0072465	0.0072465	0.0072465	0.0072465	0.0072465	0.0072465	0.0072465	0.0072465	0.0072465	0.0072465	0.0072465	0.0072465	0.0072465	0.0072465	0.0072465	0.0072465	0.0072465	0.0220624	0.0072465	0.0072465	0.0220624	0.0220624	0.0220624	0.0220624	0.0072465	0.0072465	0.0072465	0.0072465	0.0072465	0.0072465	0.0072465	0.0072465	0.0072465	0.0072465	0.0072465	0.0072465	0.0072465	0.0072465	0.0072465	0.0072465	0.0072465
	72. P. middendorffianus_OP346949	0.0072465	0.0072465	0.0072465	0.0072465	0.0072465	0.0072465	0.0072465	0.0072465	0.0072465	0.0072465	0.0072465	0.0072465	0.0072465	0.0072465	0.0072465	0.0072465	0.0072465	0.0072465	0.0072465	0.0072465	0.0072465	0.0072465	0.0072465	0.0072465	0.0220624	0.0072465	0.0072465	0.0220624	0.0220624	0.0220624	0.0220624	0.0072465	0.0072465	0.0072465	0.0072465	0.0072465	0.0072465	0.0072465	0.0072465	0.0072465	0.0072465	0.0072465	0.0072465	0.0072465	0.0072465	0.0072465	0.0072465	0.0072465
	73. P. middendorffianus_OP346950	0.0072465	0.0072465	0.0072465	0.0072465	0.0072465	0.0072465	0.0072465	0.0072465	0.0072465	0.0072465	0.0072465	0.0072465	0.0072465	0.0072465	0.0072465	0.0072465	0.0072465	0.0072465	0.0072465	0.0072465	0.0072465	0.0072465	0.0072465	0.0072465	0.0220624	0.0072465	0.0072465	0.0220624	0.0220624	0.0220624	0.0220624	0.0072465	0.0072465	0.0072465	0.0072465	0.0072465	0.0072465	0.0072465	0.0072465	0.0072465	0.0072465	0.0072465	0.0072465	0.0072465	0.0072465	0.0072465	0.0072465	0.0072465
	74. P. middendorffianus_OP346952	0	0	0	0	0	0	0	0	0	0	0	0	0	0	0	0	0	0	0	0	0	0	0	0	0.0145996	0	0	0.0145996	0.0145996	0.0145996	0.0145996	0	0	0	0	0	0	0	0	0	0	0	0	0	0	0	0	0
	75. P. selskianus_OP346953	0	0	0	0	0	0	0	0	0	0	0	0	0	0	0	0	0	0	0	0	0	0	0	0	0.0145996	0	0	0.0145996	0.0145996	0.0145996	0.0145996	0	0	0	0	0	0	0	0	0	0	0	0	0	0	0	0	0
	76. P. sichotensis_AM039913.1	0.0072465	0.0072465	0.0072465	0.0072465	0.0072465	0.0072465	0.0072465	0.0072465	0.0072465	0.0072465	0.0072465	0.0072465	0.0072465	0.0072465	0.0072465	0.0072465	0.0072465	0.0072465	0.0072465	0.0072465	0.0072465	0.0072465	0.0072465	0.0072465	0.0220624	0.0072465	0.0072465	0.0220624	0.0220624	0.0220624	0.0220624	0.0072465	0.0072465	0.0072465	0.0072465	0.0072465	0.0072465	0.0072465	0.0072465	0.0072465	0.0072465	0.0072465	0.0072465	0.0072465	0.0072465	0.0072465	0.0072465	0.0072465
	77. P. sikokianus_AB088613.1	0	0	0	0	0	0	0	0	0	0	0	0	0	0	0	0	0	0	0	0	0	0	0	0	0.0145996	0	0	0.0145996	0.0145996	0.0145996	0.0145996	0	0	0	0	0	0	0	0	0	0	0	0	0	0	0	0	0
	78. P. takesimensis_OP346954	0.0072465	0.0072465	0.0072465	0.0072465	0.0072465	0.0072465	0.0072465	0.0072465	0.0072465	0.0072465	0.0072465	0.0072465	0.0072465	0.0072465	0.0072465	0.0072465	0.0072465	0.0072465	0.0072465	0.0072465	0.0072465	0.0072465	0.0072465	0.0072465	0.0220624	0.0072465	0.0072465	0.0220624	0.0220624	0.0220624	0.0220624	0.0072465	0.0072465	0.0072465	0.0072465	0.0072465	0.0072465	0.0072465	0.0072465	0.0072465	0.0072465	0.0072465	0.0072465	0.0072465	0.0072465	0.0072465	0.0072465	0.0072465
	79. P. takesimensis_OP346955	0.0072465	0.0072465	0.0072465	0.0072465	0.0072465	0.0072465	0.0072465	0.0072465	0.0072465	0.0072465	0.0072465	0.0072465	0.0072465	0.0072465	0.0072465	0.0072465	0.0072465	0.0072465	0.0072465	0.0072465	0.0072465	0.0072465	0.0072465	0.0072465	0.0220624	0.0072465	0.0072465	0.0220624	0.0220624	0.0220624	0.0220624	0.0072465	0.0072465	0.0072465	0.0072465	0.0072465	0.0072465	0.0072465	0.0072465	0.0072465	0.0072465	0.0072465	0.0072465	0.0072465	0.0072465	0.0072465	0.0072465	0.0072465
	80. P. takesimensis_OP346956	0.0072465	0.0072465	0.0072465	0.0072465	0.0072465	0.0072465	0.0072465	0.0072465	0.0072465	0.0072465	0.0072465	0.0072465	0.0072465	0.0072465	0.0072465	0.0072465	0.0072465	0.0072465	0.0072465	0.0072465	0.0072465	0.0072465	0.0072465	0.0072465	0.0220624	0.0072465	0.0072465	0.0220624	0.0220624	0.0220624	0.0220624	0.0072465	0.0072465	0.0072465	0.0072465	0.0072465	0.0072465	0.0072465	0.0072465	0.0072465	0.0072465	0.0072465	0.0072465	0.0072465	0.0072465	0.0072465	0.0072465	0.0072465
	81. P. takesimensis_OP346957	0.0072465	0.0072465	0.0072465	0.0072465	0.0072465	0.0072465	0.0072465	0.0072465	0.0072465	0.0072465	0.0072465	0.0072465	0.0072465	0.0072465	0.0072465	0.0072465	0.0072465	0.0072465	0.0072465	0.0072465	0.0072465	0.0072465	0.0072465	0.0072465	0.0220624	0.0072465	0.0072465	0.0220624	0.0220624	0.0220624	0.0220624	0.0072465	0.0072465	0.0072465	0.0072465	0.0072465	0.0072465	0.0072465	0.0072465	0.0072465	0.0072465	0.0072465	0.0072465	0.0072465	0.0072465	0.0072465	0.0072465	0.0072465
	82. P. takesimensis_OP346958	0.0072465	0.0072465	0.0072465	0.0072465	0.0072465	0.0072465	0.0072465	0.0072465	0.0072465	0.0072465	0.0072465	0.0072465	0.0072465	0.0072465	0.0072465	0.0072465	0.0072465	0.0072465	0.0072465	0.0072465	0.0072465	0.0072465	0.0072465	0.0072465	0.0220624	0.0072465	0.0072465	0.0220624	0.0220624	0.0220624	0.0220624	0.0072465	0.0072465	0.0072465	0.0072465	0.0072465	0.0072465	0.0072465	0.0072465	0.0072465	0.0072465	0.0072465	0.0072465	0.0072465	0.0072465	0.0072465	0.0072465	0.0072465
	83. P. takesimensis_OP346959	0.0072465	0.0072465	0.0072465	0.0072465	0.0072465	0.0072465	0.0072465	0.0072465	0.0072465	0.0072465	0.0072465	0.0072465	0.0072465	0.0072465	0.0072465	0.0072465	0.0072465	0.0072465	0.0072465	0.0072465	0.0072465	0.0072465	0.0072465	0.0072465	0.0220624	0.0072465	0.0072465	0.0220624	0.0220624	0.0220624	0.0220624	0.0072465	0.0072465	0.0072465	0.0072465	0.0072465	0.0072465	0.0072465	0.0072465	0.0072465	0.0072465	0.0072465	0.0072465	0.0072465	0.0072465	0.0072465	0.0072465	0.0072465
	84. P. takesimensis_OP346960	0.0072465	0.0072465	0.0072465	0.0072465	0.0072465	0.0072465	0.0072465	0.0072465	0.0072465	0.0072465	0.0072465	0.0072465	0.0072465	0.0072465	0.0072465	0.0072465	0.0072465	0.0072465	0.0072465	0.0072465	0.0072465	0.0072465	0.0072465	0.0072465	0.0220624	0.0072465	0.0072465	0.0220624	0.0220624	0.0220624	0.0220624	0.0072465	0.0072465	0.0072465	0.0072465	0.0072465	0.0072465	0.0072465	0.0072465	0.0072465	0.0072465	0.0072465	0.0072465	0.0072465	0.0072465	0.0072465	0.0072465	0.0072465
	85. P. takesimensis_OP346961	0.0072465	0.0072465	0.0072465	0.0072465	0.0072465	0.0072465	0.0072465	0.0072465	0.0072465	0.0072465	0.0072465	0.0072465	0.0072465	0.0072465	0.0072465	0.0072465	0.0072465	0.0072465	0.0072465	0.0072465	0.0072465	0.0072465	0.0072465	0.0072465	0.0220624	0.0072465	0.0072465	0.0220624	0.0220624	0.0220624	0.0220624	0.0072465	0.0072465	0.0072465	0.0072465	0.0072465	0.0072465	0.0072465	0.0072465	0.0072465	0.0072465	0.0072465	0.0072465	0.0072465	0.0072465	0.0072465	0.0072465	0.0072465
	86. P. takesimensis_OP346962	0.0072465	0.0072465	0.0072465	0.0072465	0.0072465	0.0072465	0.0072465	0.0072465	0.0072465	0.0072465	0.0072465	0.0072465	0.0072465	0.0072465	0.0072465	0.0072465	0.0072465	0.0072465	0.0072465	0.0072465	0.0072465	0.0072465	0.0072465	0.0072465	0.0220624	0.0072465	0.0072465	0.0220624	0.0220624	0.0220624	0.0220624	0.0072465	0.0072465	0.0072465	0.0072465	0.0072465	0.0072465	0.0072465	0.0072465	0.0072465	0.0072465	0.0072465	0.0072465	0.0072465	0.0072465	0.0072465	0.0072465	0.0072465
	87. P. takesimensis_OP346963	0.0072465	0.0072465	0.0072465	0.0072465	0.0072465	0.0072465	0.0072465	0.0072465	0.0072465	0.0072465	0.0072465	0.0072465	0.0072465	0.0072465	0.0072465	0.0072465	0.0072465	0.0072465	0.0072465	0.0072465	0.0072465	0.0072465	0.0072465	0.0072465	0.0220624	0.0072465	0.0072465	0.0220624	0.0220624	0.0220624	0.0220624	0.0072465	0.0072465	0.0072465	0.0072465	0.0072465	0.0072465	0.0072465	0.0072465	0.0072465	0.0072465	0.0072465	0.0072465	0.0072465	0.0072465	0.0072465	0.0072465	0.0072465
	88. P. takesimensis_OP346964	0.0072465	0.0072465	0.0072465	0.0072465	0.0072465	0.0072465	0.0072465	0.0072465	0.0072465	0.0072465	0.0072465	0.0072465	0.0072465	0.0072465	0.0072465	0.0072465	0.0072465	0.0072465	0.0072465	0.0072465	0.0072465	0.0072465	0.0072465	0.0072465	0.0220624	0.0072465	0.0072465	0.0220624	0.0220624	0.0220624	0.0220624	0.0072465	0.0072465	0.0072465	0.0072465	0.0072465	0.0072465	0.0072465	0.0072465	0.0072465	0.0072465	0.0072465	0.0072465	0.0072465	0.0072465	0.0072465	0.0072465	0.0072465
	89. P. takesimensis_OP346965	0.0072465	0.0072465	0.0072465	0.0072465	0.0072465	0.0072465	0.0072465	0.0072465	0.0072465	0.0072465	0.0072465	0.0072465	0.0072465	0.0072465	0.0072465	0.0072465	0.0072465	0.0072465	0.0072465	0.0072465	0.0072465	0.0072465	0.0072465	0.0072465	0.0220624	0.0072465	0.0072465	0.0220624	0.0220624	0.0220624	0.0220624	0.0072465	0.0072465	0.0072465	0.0072465	0.0072465	0.0072465	0.0072465	0.0072465	0.0072465	0.0072465	0.0072465	0.0072465	0.0072465	0.0072465	0.0072465	0.0072465	0.0072465
	90. P. takesimensis_OP346966	0.0072465	0.0072465	0.0072465	0.0072465	0.0072465	0.0072465	0.0072465	0.0072465	0.0072465	0.0072465	0.0072465	0.0072465	0.0072465	0.0072465	0.0072465	0.0072465	0.0072465	0.0072465	0.0072465	0.0072465	0.0072465	0.0072465	0.0072465	0.0072465	0.0220624	0.0072465	0.0072465	0.0220624	0.0220624	0.0220624	0.0220624	0.0072465	0.0072465	0.0072465	0.0072465	0.0072465	0.0072465	0.0072465	0.0072465	0.0072465	0.0072465	0.0072465	0.0072465	0.0072465	0.0072465	0.0072465	0.0072465	0.0072465
	91. P. takesimensis_OP346967	0.0072465	0.0072465	0.0072465	0.0072465	0.0072465	0.0072465	0.0072465	0.0072465	0.0072465	0.0072465	0.0072465	0.0072465	0.0072465	0.0072465	0.0072465	0.0072465	0.0072465	0.0072465	0.0072465	0.0072465	0.0072465	0.0072465	0.0072465	0.0072465	0.0220624	0.0072465	0.0072465	0.0220624	0.0220624	0.0220624	0.0220624	0.0072465	0.0072465	0.0072465	0.0072465	0.0072465	0.0072465	0.0072465	0.0072465	0.0072465	0.0072465	0.0072465	0.0072465	0.0072465	0.0072465	0.0072465	0.0072465	0.0072465
	92. P. zokuriensis_OP346921	0	0	0	0	0	0	0	0	0	0	0	0	0	0	0	0	0	0	0	0	0	0	0	0	0.0145996	0	0	0.0145996	0.0145996	0.0145996	0.0145996	0	0	0	0	0	0	0	0	0	0	0	0	0	0	0	0	0
	93. P. zokuriensis_OP346924	0	0	0	0	0	0	0	0	0	0	0	0	0	0	0	0	0	0	0	0	0	0	0	0	0.0145996	0	0	0.0145996	0.0145996	0.0145996	0.0145996	0	0	0	0	0	0	0	0	0	0	0	0	0	0	0	0	0
	94. P. zokuriensis_OP346922	0	0	0	0	0	0	0	0	0	0	0	0	0	0	0	0	0	0	0	0	0	0	0	0	0.0145996	0	0	0.0145996	0.0145996	0.0145996	0.0145996	0	0	0	0	0	0	0	0	0	0	0	0	0	0	0	0	0
	95. P. zokuriensis_OP346923	0	0	0	0	0	0	0	0	0	0	0	0	0	0	0	0	0	0	0	0	0	0	0	0	0.0145996	0	0	0.0145996	0.0145996	0.0145996	0.0145996	0	0	0	0	0	0	0	0	0	0	0	0	0	0	0	0	0
	96. P. odontophyllus_MN186256	0.0684446	0.0684446	0.0684446	0.0684446	0.0684446	0.0684446	0.0684446	0.0684446	0.0684446	0.0684446	0.0684446	0.0684446	0.0684446	0.0684446	0.0684446	0.0684446	0.0684446	0.0684446	0.0684446	0.0684446	0.0684446	0.0684446	0.0684446	0.0684446	0.084975	0.0684446	0.0684446	0.0684446	0.0684446	0.0684446	0.0684446	0.0684446	0.0684446	0.0684446	0.0684446	0.0684446	0.0684446	0.0684446	0.0684446	0.0684446	0.0684446	0.0684446	0.0684446	0.0684446	0.0684446	0.0684446	0.0684446	0.0684446
	97. P. odontophyllus_MN186257	0.0684446	0.0684446	0.0684446	0.0684446	0.0684446	0.0684446	0.0684446	0.0684446	0.0684446	0.0684446	0.0684446	0.0684446	0.0684446	0.0684446	0.0684446	0.0684446	0.0684446	0.0684446	0.0684446	0.0684446	0.0684446	0.0684446	0.0684446	0.0684446	0.084975	0.0684446	0.0684446	0.0684446	0.0684446	0.0684446	0.0684446	0.0684446	0.0684446	0.0684446	0.0684446	0.0684446	0.0684446	0.0684446	0.0684446	0.0684446	0.0684446	0.0684446	0.0684446	0.0684446	0.0684446	0.0684446	0.0684446	0.0684446
	98. P. odontophyllus_MN186258	0.0684446	0.0684446	0.0684446	0.0684446	0.0684446	0.0684446	0.0684446	0.0684446	0.0684446	0.0684446	0.0684446	0.0684446	0.0684446	0.0684446	0.0684446	0.0684446	0.0684446	0.0684446	0.0684446	0.0684446	0.0684446	0.0684446	0.0684446	0.0684446	0.084975	0.0684446	0.0684446	0.0684446	0.0684446	0.0684446	0.0684446	0.0684446	0.0684446	0.0684446	0.0684446	0.0684446	0.0684446	0.0684446	0.0684446	0.0684446	0.0684446	0.0684446	0.0684446	0.0684446	0.0684446	0.0684446	0.0684446	0.0684446
	99. P. odontophyllus_MN186259	0.0684446	0.0684446	0.0684446	0.0684446	0.0684446	0.0684446	0.0684446	0.0684446	0.0684446	0.0684446	0.0684446	0.0684446	0.0684446	0.0684446	0.0684446	0.0684446	0.0684446	0.0684446	0.0684446	0.0684446	0.0684446	0.0684446	0.0684446	0.0684446	0.084975	0.0684446	0.0684446	0.0684446	0.0684446	0.0684446	0.0684446	0.0684446	0.0684446	0.0684446	0.0684446	0.0684446	0.0684446	0.0684446	0.0684446	0.0684446	0.0684446	0.0684446	0.0684446	0.0684446	0.0684446	0.0684446	0.0684446	0.0684446
	100. P. yangshanicus_MN186260	0.0688497	0.0688497	0.0688497	0.0688497	0.0688497	0.0688497	0.0688497	0.0688497	0.0688497	0.0688497	0.0688497	0.0688497	0.0688497	0.0688497	0.0688497	0.0688497	0.0688497	0.0688497	0.0688497	0.0688497	0.0688497	0.0688497	0.0688497	0.0688497	0.0855179	0.0688497	0.0688497	0.0688497	0.0688497	0.0688497	0.0688497	0.0688497	0.0688497	0.0688497	0.0688497	0.0688497	0.0688497	0.0688497	0.0688497	0.0688497	0.0688497	0.0688497	0.0688497	0.0688497	0.0688497	0.0688497	0.0688497	0.0688497
	101. P. yangshanicus_MN186261	0.0688497	0.0688497	0.0688497	0.0688497	0.0688497	0.0688497	0.0688497	0.0688497	0.0688497	0.0688497	0.0688497	0.0688497	0.0688497	0.0688497	0.0688497	0.0688497	0.0688497	0.0688497	0.0688497	0.0688497	0.0688497	0.0688497	0.0688497	0.0688497	0.0855179	0.0688497	0.0688497	0.0688497	0.0688497	0.0688497	0.0688497	0.0688497	0.0688497	0.0688497	0.0688497	0.0688497	0.0688497	0.0688497	0.0688497	0.0688497	0.0688497	0.0688497	0.0688497	0.0688497	0.0688497	0.0688497	0.0688497	0.0688497
	102. P. yangshanicus_MN186262	0.0688497	0.0688497	0.0688497	0.0688497	0.0688497	0.0688497	0.0688497	0.0688497	0.0688497	0.0688497	0.0688497	0.0688497	0.0688497	0.0688497	0.0688497	0.0688497	0.0688497	0.0688497	0.0688497	0.0688497	0.0688497	0.0688497	0.0688497	0.0688497	0.0855179	0.0688497	0.0688497	0.0688497	0.0688497	0.0688497	0.0688497	0.0688497	0.0688497	0.0688497	0.0688497	0.0688497	0.0688497	0.0688497	0.0688497	0.0688497	0.0688497	0.0688497	0.0688497	0.0688497	0.0688497	0.0688497	0.0688497	0.0688497
	103. P. yangshanicus_MN186263	0.0688497	0.0688497	0.0688497	0.0688497	0.0688497	0.0688497	0.0688497	0.0688497	0.0688497	0.0688497	0.0688497	0.0688497	0.0688497	0.0688497	0.0688497	0.0688497	0.0688497	0.0688497	0.0688497	0.0688497	0.0688497	0.0688497	0.0688497	0.0688497	0.0855179	0.0688497	0.0688497	0.0688497	0.0688497	0.0688497	0.0688497	0.0688497	0.0688497	0.0688497	0.0688497	0.0688497	0.0688497	0.0688497	0.0688497	0.0688497	0.0688497	0.0688497	0.0688497	0.0688497	0.0688497	0.0688497	0.0688497	0.0688497
Subg. Phedimus	104. P. spurius_AB088616.1	0.0521499	0.0521499	0.0521499	0.0521499	0.0521499	0.0521499	0.0521499	0.0521499	0.0521499	0.0521499	0.0521499	0.0521499	0.0521499	0.0521499	0.0521499	0.0521499	0.0521499	0.0521499	0.0521499	0.0521499	0.0521499	0.0521499	0.0521499	0.0521499	0.0678993	0.0521499	0.0521499	0.0521499	0.0521499	0.0521499	0.0521499	0.0521499	0.0521499	0.0521499	0.0521499	0.0521499	0.0521499	0.0521499	0.0521499	0.0521499	0.0521499	0.0521499	0.0521499	0.0521499	0.0521499	0.0521499	0.0521499	0.0521499
	105. P. spurius_MW879433	0.0521499	0.0521499	0.0521499	0.0521499	0.0521499	0.0521499	0.0521499	0.0521499	0.0521499	0.0521499	0.0521499	0.0521499	0.0521499	0.0521499	0.0521499	0.0521499	0.0521499	0.0521499	0.0521499	0.0521499	0.0521499	0.0521499	0.0521499	0.0521499	0.0678993	0.0521499	0.0521499	0.0521499	0.0521499	0.0521499	0.0521499	0.0521499	0.0521499	0.0521499	0.0521499	0.0521499	0.0521499	0.0521499	0.0521499	0.0521499	0.0521499	0.0521499	0.0521499	0.0521499	0.0521499	0.0521499	0.0521499	0.0521499
	106. P. stellatus_AM039926.1	0.0838918	0.0838918	0.0838918	0.0838918	0.0838918	0.0838918	0.0838918	0.0838918	0.0838918	0.0838918	0.0838918	0.0838918	0.0838918	0.0838918	0.0838918	0.0838918	0.0838918	0.0838918	0.0838918	0.0838918	0.0838918	0.0838918	0.0838918	0.0838918	0.10056	0.0838918	0.0838918	0.0838918	0.0838918	0.0838918	0.0838918	0.0838918	0.0838918	0.0838918	0.0838918	0.0838918	0.0838918	0.0838918	0.0838918	0.0838918	0.0838918	0.0838918	0.0838918	0.0838918	0.0838918	0.0838918	0.0838918	0.0838918
[truncated: 58 more columns]
